# Supplementary material for: Modification of H1N1 Influenza Luciferase Reporter Viruses Using StopGo Translation and/or Mouse-Adapted Mutations
Source: Viruses. 2025 Sep 5;17(9):1211. doi: 10.3390/v17091211 (PMC12474268; doi:10.3390/v17091211)
Supplement: Supplementary file 1 [file viruses-17-01211-s001.zip]

Archive with 1 entries (1 files):
- viruses-3783024-supplementary.pdf
